# Supplementary material for: Ghrelin antagonist overrides the mRNA expression of NPY in hypothalamus in feed restricted ewes
Source: PLoS One. 2020 Sep 9;15(9):e0238465. doi: 10.1371/journal.pone.0238465 (PMC7480856; doi:10.1371/journal.pone.0238465)
Supplement: S1 Data — (XLSX) [file pone.0238465.s001.xlsx]

## Sheet: Exp I
Pen	Treat	ID	date	ghrelin			ID	Pen	Treat	date	bw			ID	Pen	Treat	date	glucose			ID	Pen	Treat	date	nefa			ID	Pen	Treat	date	prog
8	GA	2512	30	23.985			8098	1	C	1	75.8			2237	8	GA	1	59.327			2237	8	GA	1	7.32			2237	8	GA	1	10.57
9	C	3419	30	21.53			7509	1	C	1	93			2358	9	C	1	59.656			2512	8	GA	1	6.01			2358	9	C	1	3.95
6	GA	8033	30	25.27			9285	2	FR	1	87.2			2512	8	GA	1	62.452			2703	3	GA	1	12.5			2512	8	GA	1	13.32
7	FR	2872	30	32.88			7479	2	FR	1	82.2			2703	3	GA	1	56.585			2974	3	GA	1	10.24			2703	3	GA	1	10.47
2	FR	9285	30	27.5			2703	3	GA	1	75.4			2872	7	FR	1	64.591			4282	6	GA	1	9.82			2872	7	FR	1	4.5
5	C	3513	30	3.9			2974	3	GA	1	91.8			2916	4	FR	1	75.614			8033	6	GA	1	14.34			2916	4	FR	1	5.03
1	C	7509	30	17.585			2916	4	FR	1	84.2			2974	3	GA	1	63.056			2358	9	C	1	8.1			2974	3	GA	1	10.13
7	FR	3305	30	39.69			3372	4	FR	1	85.8			2976	5	C	1	67.059			2976	5	C	1	13.93			2976	5	C	1	8.17
5	C	3513	30	25.055			3513	5	C	1	75.8			3305	7	FR	1	56.749			3419	9	C	1	15.12			3305	7	FR	1	3.4
9	C	2358	30	12.71			2976	5	C	1	74			3372	4	FR	1	60.807			3513	5	C	1	13.33			3372	4	FR	1	5.78
3	GA	2703	30	24.74			8033	6	GA	1	78			3419	9	C	1	73.09			7509	1	C	1	4.52			3419	9	C	1	12.09
8	GA	2237	30	27.72			4282	6	GA	1	70.8			3513	5	C	1	67.717			8098	1	C	1	7.68			3513	5	C	1	7.08
6	GA	4282	30	42.372			3305	7	FR	1	74.6			4282	6	GA	1	79.288			2872	7	FR	1	4.7			4282	6	GA	1	11.67
3	GA	2974	30	28.55			2872	7	FR	1	70.8			7479	2	FR	1	73.475			2916	4	FR	1	6.78			7479	2	FR	1	2.2
1	C	8098	30	14.515			2512	8	GA	1	81.6			7509	1	C	1	47.646			3305	7	FR	1	12.02			7509	1	C	1	12.97
5	C	2976	30	17.48			2237	8	GA	1	84.6			8033	6	GA	1	65.633			3372	4	FR	1	6.19			8033	6	GA	1	11.37
2	FR	7479	30	29.58			3419	9	C	1	76.2			8098	1	C	1	55.049			7479	2	FR	1	17.91			8098	1	C	1	9.57
4	FR	2916	30	23.705			2358	9	C	1	80			9285	2	FR	1	64.317			9285	2	FR	1	16.9			9285	2	FR	1	10.8
							8098	1	C	9	70.8			2237	8	GA	9	54.61			2237	8	GA	9	11.13			2237	8	GA	9	9.57
							7509	1	C	9	90.2			2358	9	C	9	66.346			2512	8	GA	9	8.58			2358	9	C	9	9.75
							9285	2	FR	9	82.2			2512	8	GA	9	55.981			2703	3	GA	9	7.92			2512	8	GA	9	9.34
							7479	2	FR	9	81.2			2703	3	GA	9	54.994			2974	3	GA	9	13.92			2703	3	GA	9	7.36
							2703	3	GA	9	72.8			2872	7	FR	9	53.788			4282	6	GA	9	11.66			2872	7	FR	9	11.134
							2974	3	GA	9	87.6			2916	4	FR	9	59.42			8033	6	GA	9	17.2			2916	4	FR	9	2.62
							2916	4	FR	9	79.5			2974	3	GA	9	54.72			2358	9	C	9	6.7			2974	3	GA	9	9.46
							3372	4	FR	9	81.6			2976	5	C	9	54.939			2976	5	C	9	8.94			2976	5	C	9	7.88
							3513	5	C	9	78			3305	7	FR	9	52.252			3419	9	C	9	4.04			3305	7	FR	9	5.78
							2976	5	C	9	74.4			3372	4	FR	9	54.61			3513	5	C	9	6.78			3372	4	FR	9	6.17
							8033	6	GA	9	74.8			3419	9	C	9	66.236			7509	1	C	9	3.93			3419	9	C	9	5.99
							4282	6	GA	9	69.2			3513	5	C	9	64.207			8098	1	C	9	16.3			3513	5	C	9	4.8
							3305	7	FR	9	73.2			4282	6	GA	9	62.582			2872	7	FR	9	6.47			4282	6	GA	9	3.5
							2872	7	FR	9	70.6			7479	2	FR	9	53.678			2916	4	FR	9	12.38			7479	2	FR	9	8.41
							2512	8	GA	9	77.5			7509	1	C	9	58.669			3305	7	FR	9	11.13			7509	1	C	9	7.08
							2237	8	GA	9	82.2			8033	6	GA	9	60.094			3372	4	FR	9	16.53			8033	6	GA	9	6.75
							3419	9	C	9	78.8			8098	1	C	9	53.788			7479	2	FR	9	19.7			8098	1	C	9	7.98
							2358	9	C	9	80.4			9285	2	FR	9	48.852			9285	2	FR	9	8.09			9285	2	FR	9	8.99
							8098	1	C	12	72.4			2237	8	GA	12	54.83			2237	8	GA	12	8.64			2237	8	GA	12	3.76
							7509	1	C	12	91.2			2358	9	C	12	58.3			2512	8	GA	12	12.73			2358	9	C	12	3.43
							9285	2	FR	12	80.8			2512	8	GA	12	51.14			2703	3	GA	12	8.7			2512	8	GA	12	2.48
							7479	2	FR	12	80.2			2703	3	GA	12	54.5			2974	3	GA	12	14.54			2703	3	GA	12	1.58
							2703	3	GA	12	71.2			2872	7	FR	12	62.15			4282	6	GA	12	12.1			2872	7	FR	12	1.17
							2974	3	GA	12	86.8			2916	4	FR	12	59.29			8033	6	GA	12	11.64			2916	4	FR	12	1.38
							2916	4	FR	12	76.6			2974	3	GA	12	53.19			2358	9	C	12	8.92			2974	3	GA	12	2.73
							3372	4	FR	12	78.2			2976	5	C	12	53.75			2976	5	C	12	10			2976	5	C	12	1.56
							3513	5	C	12	76.2			3305	7	FR	12	51.02			3419	9	C	12	5.05			3305	7	FR	12	0.88
							2976	5	C	12	72.4			3372	4	FR	12	51.978			3513	5	C	12	6.81			3372	4	FR	12	2.57
							8033	6	GA	12	75.2			3419	9	C	12	55.12			7509	1	C	12	6.36			3419	9	C	12	1.67
							4282	6	GA	12	68.2			3513	5	C	12	60.1			8098	1	C	12	6.19			3513	5	C	12	2.67
							3305	7	FR	12	72			4282	6	GA	12	66.2			2872	7	FR	12	6.135			4282	6	GA	12	2
							2872	7	FR	12	70.8			7479	2	FR	12	55.37			2916	4	FR	12	7.615			7479	2	FR	12	2.5
							2512	8	GA	12	77			7509	1	C	12	56.256			3305	7	FR	12	8.24			7509	1	C	12	1.43
							2237	8	GA	12	82.6			8033	6	GA	12	65.45			3372	4	FR	12	11.08			8033	6	GA	12	2
							3419	9	C	12	79.4			8098	1	C	12	46.96			7479	2	FR	12	11.42			8098	1	C	12	1.13
							2358	9	C	12	79.4			9285	2	FR	12	56.146			9285	2	FR	12	7.67			9285	2	FR	12	2.86
							8098	1	C	16	72.8			2237	8	GA	16	50.21			2237	8	GA	16	14.14			2237	8	GA	16	7.63
							7509	1	C	16	89.8			2358	9	C	16	50.95			2512	8	GA	16	25.81			2358	9	C	16	2.12
							9285	2	FR	16	89.1			2512	8	GA	16	48.16			2703	3	GA	16	10.79			2512	8	GA	16	2.65
							7479	2	FR	16	79.6			2703	3	GA	16	72.79			2974	3	GA	16	35.31			2703	3	GA	16	8.04
							2703	3	GA	16	71.4			2872	7	FR	16	55.62			4282	6	GA	16	12.16			2872	7	FR	16	4.38
							2974	3	GA	16	88.8			2916	4	FR	16	46.41			8033	6	GA	16	15.17			2916	4	FR	16	6.53
							2916	4	FR	16	76.1			2974	3	GA	16	56.74			2358	9	C	16	12.21			2974	3	GA	16	6.6
							3372	4	FR	16	79.2			2976	5	C	16	55.31			2976	5	C	16	18.7			2976	5	C	16	2.53
							3513	5	C	16	76.4			3305	7	FR	16	52.45			3419	9	C	16	3.18			3305	7	FR	16	3.67
							2976	5	C	16	72.2			3372	4	FR	16	47.35			3513	5	C	16	16.15			3372	4	FR	16	4.67
							8033	6	GA	16	74.4			3419	9	C	16	58.42			7509	1	C	16	14.34			3419	9	C	16	6.34
							4282	6	GA	16	67.6			3513	5	C	16	50.08			8098	1	C	16	23.35			3513	5	C	16	5.37
							3305	7	FR	16	71.6			4282	6	GA	16	53.82			2872	7	FR	16	23.7			4282	6	GA	16	4.48
							2872	7	FR	16	69.8			7479	2	FR	16	53.32			2916	4	FR	16	6.7			7479	2	FR	16	3.86
							2512	8	GA	16	75.2			7509	1	C	16	58.61			3305	7	FR	16	10.45			7509	1	C	16	5.72
							2237	8	GA	16	81.8			8033	6	GA	16	59.6			3372	4	FR	16	8.69			8033	6	GA	16	5.84
							3419	9	C	16	78.2			8098	1	C	16	49.65			7479	2	FR	16	17.21			8098	1	C	16	4.28
							2358	9	C	16	79.6			9285	2	FR	16	62.96			9285	2	FR	16	9.32			9285	2	FR	16	6.65
							8098	1	C	19	73.8			2237	8	GA	19	50.98			2237	8	GA	19	30.38			2237	8	GA	19	9.97
							7509	1	C	19	88.4			2358	9	C	19	52.32			2512	8	GA	19	33.05			2358	9	C	19	6.78
							9285	2	FR	19	81.6			2512	8	GA	19	52.05			2703	3	GA	19	19.17			2512	8	GA	19	5.98
							7479	2	FR	19	79			2703	3	GA	19	53.62			2974	3	GA	19	36.07			2703	3	GA	19	9.8
							2703	3	GA	19	72.2			2872	7	FR	19	52.99			4282	6	GA	19	44.213			2872	7	FR	19	7.13
							2974	3	GA	19	87.2			2916	4	FR	19	48.97			8033	6	GA	19	46.17			2916	4	FR	19	10.38
							2916	4	FR	19	76			2974	3	GA	19	52.57			2358	9	C	19	23.54			2974	3	GA	19	9.35
							3372	4	FR	19	78.4			2976	5	C	19	57.05			2976	5	C	19	58.84			2976	5	C	19	4.38
							3513	5	C	19	77.6			3305	7	FR	19	45.58			3419	9	C	19	12.08			3305	7	FR	19	7.96
							2976	5	C	19	72			3372	4	FR	19	54.75			3513	5	C	19	12.53			3372	4	FR	19	7.09
							8033	6	GA	19	74.8			3419	9	C	19	57.24			7509	1	C	19	12.81			3419	9	C	19	5.88
							4282	6	GA	19	68			3513	5	C	19	57.24			8098	1	C	19	34.3			3513	5	C	19	8.4
							3305	7	FR	19	71.6			4282	6	GA	19	56.83			2872	7	FR	19	23.99			4282	6	GA	19	8.45
							2872	7	FR	19	70.6			7479	2	FR	19	53.18			2916	4	FR	19	25.05			7479	2	FR	19	5.1
							2512	8	GA	19	75.6			7509	1	C	19	54.63			3305	7	FR	19	30.48			7509	1	C	19	10.78
							2237	8	GA	19	81.8			8033	6	GA	19	54.06			3372	4	FR	19	38.63			8033	6	GA	19	11.13
							3419	9	C	19	77.4			8098	1	C	19	55.44			7479	2	FR	19	41.04			8098	1	C	19	6.27
							2358	9	C	19	80			9285	2	FR	19	52.24			9285	2	FR	19	38.48			9285	2	FR	19	8.04
							8098	1	C	23	72.2			2237	8	GA	23	45.2			2237	8	GA	23	24.92			2237	8	GA	23	11.37
							7509	1	C	23	89.4			2358	9	C	23	50.73			2512	8	GA	23	22.72			2358	9	C	23	8.15
							9285	2	FR	23	81			2512	8	GA	23	45.77			2703	3	GA	23	30.48			2512	8	GA	23	8.48
							7479	2	FR	23	79.2			2703	3	GA	23	47.65			2974	3	GA	23	29.88			2703	3	GA	23	11.43
							2703	3	GA	23	72			2872	7	FR	23	59.97			4282	6	GA	23	24.75			2872	7	FR	23	8.52
							2974	3	GA	23	87.4			2916	4	FR	23	43.13			8033	6	GA	23	38.63			2916	4	FR	23	13.51
							2916	4	FR	23	76.8			2974	3	GA	23	48.34			2358	9	C	23	20.8			2974	3	GA	23	8.79
							3372	4	FR	23	77.6			2976	5	C	23	51.55			2976	5	C	23	41.19			2976	5	C	23	8.13
							3513	5	C	23	77.2			3305	7	FR	23	47.9			3419	9	C	23	19.03			3305	7	FR	23	9.15
							2976	5	C	23	71.8			3372	4	FR	23	50.6			3513	5	C	23	15.097			3372	4	FR	23	7.4
							8033	6	GA	23	73.6			3419	9	C	23	54			7509	1	C	23	12.23			3419	9	C	23	12.62
							4282	6	GA	23	68			3513	5	C	23	57.83			8098	1	C	23	31.65			3513	5	C	23	8.19
							3305	7	FR	23	71.2			4282	6	GA	23	51.67			2872	7	FR	23	42.25			4282	6	GA	23	7.47
							2872	7	FR	23	70			7479	2	FR	23	50.54			2916	4	FR	23	32.14			7479	2	FR	23	6.07
							2512	8	GA	23	75.4			7509	1	C	23	53.06			3305	7	FR	23	17.66			7509	1	C	23	15.43
							2237	8	GA	23	80.8			8033	6	GA	23	49.03			3372	4	FR	23	36.06			8033	6	GA	23	11.07
							3419	9	C	23	79			8098	1	C	23	41.87			7479	2	FR	23	28.52			8098	1	C	23	5.57
							2358	9	C	23	79			9285	2	FR	23	55.44			9285	2	FR	23	28.26			9285	2	FR	23	6.84
							8098	1	C	26	73.3			2237	8	GA	26	50.66			2237	8	GA	26	24.64			2237	8	GA	26	5.57
							7509	1	C	26	90.1			2358	9	C	26	56			2512	8	GA	26	24.24			2358	9	C	26	5.88
							9285	2	FR	26	80.8			2512	8	GA	26	48.76			2703	3	GA	26	37.02			2512	8	GA	26	8.36
							7479	2	FR	26	77.2			2703	3	GA	26	40.23			2974	3	GA	26	31.66			2703	3	GA	26	6.66
							2703	3	GA	26	72.1			2872	7	FR	26	60.41			4282	6	GA	26	32.9			2872	7	FR	26	10.1
							2974	3	GA	26	86.8			2916	4	FR	26	46.27			8033	6	GA	26	39.63			2916	4	FR	26	6.76
							2916	4	FR	26	76.7			2974	3	GA	26	53.74			2358	9	C	26	16.12			2974	3	GA	26	4.93
							3372	4	FR	26	76.8			2976	5	C	26	49.16			2976	5	C	26	42.78			2976	5	C	26	4.32
							3513	5	C	26	77.4			3305	7	FR	26	49.25			3419	9	C	26	10.35			3305	7	FR	26	6.75
							2976	5	C	26	71.8			3372	4	FR	26	51.04			3513	5	C	26	16.4			3372	4	FR	26	3.25
							8033	6	GA	26	74.2			3419	9	C	26	49.72			7509	1	C	26	10.35			3419	9	C	26	2.55
							4282	6	GA	26	68.9			3513	5	C	26	55.63			8098	1	C	26	20.11			3513	5	C	26	6.62
							3305	7	FR	26	71.6			4282	6	GA	26	56.61			2872	7	FR	26	28.08			4282	6	GA	26	2.96
							2872	7	FR	26	68.9			7479	2	FR	26	57.83			2916	4	FR	26	25.74			7479	2	FR	26	6.3
							2512	8	GA	26	73.4			7509	1	C	26	50.23			3305	7	FR	26	20.38			7509	1	C	26	4.55
							2237	8	GA	26	80.9			8033	6	GA	26	56.42			3372	4	FR	26	24.78			8033	6	GA	26	4.52
							3419	9	C	26	79.1			8098	1	C	26	44.01			7479	2	FR	26	30.83			8098	1	C	26	4.59
							2358	9	C	26	77.2			9285	2	FR	26	47.53			9285	2	FR	26	27.39			9285	2	FR	26	10.7
							8098	1	C	30	73.5			2237	8	GA	30	42.76			2237	8	GA	30	27.52			2237	8	GA	30	0.73
							7509	1	C	30	89.6			2358	9	C	30	50.05			2512	8	GA	30	29.18			2358	9	C	30	2.78
							9285	2	FR	30	80.6			2512	8	GA	30	56.79			2703	3	GA	30	46.64			2512	8	GA	30	1.19
							7479	2	FR	30	76.6			2703	3	GA	30	51.77			2974	3	GA	30	27.67			2703	3	GA	30	3.53
							2703	3	GA	30	71.8			2872	7	FR	30	62.98			4282	6	GA	30	37.7			2872	7	FR	30	1.08
							2974	3	GA	30	86.4			2916	4	FR	30	49.25			8033	6	GA	30	46.4			2916	4	FR	30	1.96
							2916	4	FR	30	76			2974	3	GA	30	43.25			2358	9	C	30	17.23			2974	3	GA	30	2.52
							3372	4	FR	30	76.4			2976	5	C	30	59.37			2976	5	C	30	28.46			2976	5	C	30	1.13
							3513	5	C	30	77.6			3305	7	FR	30	48.46			3419	9	C	30	7.19			3305	7	FR	30	1.83
							2976	5	C	30	72			3372	4	FR	30	52.81			3513	5	C	30	11.45			3372	4	FR	30	1.89
							8033	6	GA	30	73			3419	9	C	30	57.04			7509	1	C	30	8.01			3419	9	C	30	1.9
							4282	6	GA	30	68.4			3513	5	C	30	51.83			8098	1	C	30	15.99			3513	5	C	30	1.55
							3305	7	FR	30	70.2			4282	6	GA	30	40.37			2872	7	FR	30	25.19			4282	6	GA	30	1.64
							2872	7	FR	30	68.2			7479	2	FR	30	50.66			2916	4	FR	30	14.06			7479	2	FR	30	2.4
							2512	8	GA	30	73.2			7509	1	C	30	53.18			3305	7	FR	30	20.8			7509	1	C	30	1.61
							2237	8	GA	30	80.4			8033	6	GA	30	49.93			3372	4	FR	30	21.34			8033	6	GA	30	2.14
							3419	9	C	30	79.2			8098	1	C	30	53.48			7479	2	FR	30	15.72			8098	1	C	30	2.35
							2358	9	C	30	77.4			9285	2	FR	30	54.1			9285	2	FR	30	29.32			9285	2	FR	30	2.13

## Sheet: Exp II
Pen	ID	Treat	date	BW			Pen	ID	Treat	date	prog			Pen	ID	Treat	ovary weight			Pen	ID	Treat	ovary volume			Pen ID	Treat CL							Pen ID	Treat Follicle
1	3720	GA	1	77.8			7	1834	C	1	12.12			1	3720	GA	1.9			1	3720	GA	0.9414			1 3720 GA 2								1 3720 GA 2
1	2976	GA	1	71.8			6	1924	C	1	7.64			1	2976	GA	2.066			1	2976	GA	2.22275			1 2976 GA 2								1 2976 GA 3
2	4140	FR	1	70.4			3	2358	C	1	3.94			2	4140	FR	1.714			2	4140	FR	1.4121			2 4140 FR 0								2 4140 FR 2
2	3419	FR	1	80.4			4	2696	FR	1	4.19			2	3419	FR	1.765			2	3419	FR	2.0443			2 3419 FR 1								2 3419 FR 2
3	2358	C	1	79.4			9	2719	GA	1	1.77			3	2358	C	2.725			3	2358	C	2.93717			3 2358 C 2								3 2358 C 1
3	8098	C	1	73.4			5	2894	GA	1	6.57			3	8098	C	2.345			3	8098	C	1.84096			3 8098 C 1								3 8098 C 2
4	7350	FR	1	86			1	2976	GA	1	3.54			4	7350	FR	2.203			4	7350	FR	2.65841			4 7350 FR 2								4 7350 FR 1
4	2696	FR	1	91			6	3396	C	1	2.04			4	2696	FR	1.468			4	2696	FR	1.4644			4 2696 FR 0								4 2696 FR 1
5	9013	GA	1	89.8			2	3419	FR	1	6.8			5	9013	GA	2.009			5	9013	GA	2.07108			5 9013 GA 1								5 9013 GA 0
5	2894	GA	1	78.6			1	3720	GA	1	13.32			5	2894	GA	1.763			5	2894	GA	2.07108			5 2894 GA 3								5 2894 GA 1
6	3396	C	1	88.6			8	4019	FR	1	4.97			6	3396	C	2.039			6	3396	C	1.75728			6 3396 C 1								6 3396 C 0
6	1924	C	1	81.2			2	4140	FR	1	10.3			6	1924	C	2.909			6	1924	C	3.01248			6 1924 C 3								6 1924 C 1
7	1834	C	1	90.2			4	7350	FR	1	4.38			7	1834	C	2.208			7	1834	C	2.3012			7 1834 C 0								7 1834 C 0
7	9279	C	1	93			3	8098	C	1	4.17			7	9279	C	3.14			7	9279	C	2.58885			7 9279 C1								7 9279 C 0
8	4019	FR	1	89.4			9	8166	GA	1	4.85			8	4019	FR	1.764			8	4019	FR	1.88803			8 4019 FR 2								8 4019 FR 2
8	8395	FR	1	95.4			8	8395	FR	1	0.98			8	8395	FR	3.604			8	8395	FR	3.10662			8 8395 FR 1								8 8395 FR 1
9	8166	GA	1	89.2			5	9013	GA	1	2.69			9	8166	GA	2.11			9	8166	GA	1.8828			9 8166 GA 1								9 8166 GA 2
9	2719	GA	1	95.4			7	9279	C	1	5.2			9	2719	GA	2.484			9	2719	GA	2.38488			9 2719 GA 2								9 2719 GA 0
1	3720	GA	4	72.2			7	1834	C	4	1.09			1	3720	GA	1.127
1	2976	GA	4	70.2			6	1924	C	4	1.31			1	2976	GA	1.508
2	4140	FR	4	68			3	2358	C	4	1.4			2	4140	FR	2.262
2	3419	FR	4	76.8			4	2696	FR	4	1.6			2	3419	FR	1.602
3	2358	C	4	82.2			9	2719	GA	4	4.28			3	2358	C	2.401
3	8098	C	4	77.2			5	2894	GA	4	1.78			3	8098	C	2.274
4	7350	FR	4	83.2			1	2976	GA	4	1.02			4	7350	FR	1.709
4	2696	FR	4	87.6			6	3396	C	4	1.8			4	2696	FR	1.813
5	9013	GA	4	89			2	3419	FR	4	1.15			5	9013	GA	2.037
5	2894	GA	4	75.8			1	3720	GA	4	1.9			5	2894	GA	1.16
6	3396	C	4	90.8			8	4019	FR	4	2.18			6	3396	C	2.256
6	1924	C	4	78.8			2	4140	FR	4	2.02			6	1924	C	1.811
7	1834	C	4	94			4	7350	FR	4	1.64			7	1834	C	3.165
7	9279	C	4	93.8			3	8098	C	4	0.71			7	9279	C	3.341
8	4019	FR	4	86.4			9	8166	GA	4	1.47			8	4019	FR	1.242
8	8395	FR	4	93.2			8	8395	FR	4	5.53			8	8395	FR	3.367
9	8166	GA	4	85.2			5	9013	GA	4	2.88			9	8166	GA	1.943
9	2719	GA	4	93.4			7	9279	C	4	1.63			9	2719	GA	2.679
1	3720	GA	9	70			7	1834	C	9	6.75
1	2976	GA	9	70			6	1924	C	9	4.9
2	4140	FR	9	66.2			3	2358	C	9	2.54
2	3419	FR	9	74			4	2696	FR	9	7.17
3	2358	C	9	82.6			9	2719	GA	9	8.14
3	8098	C	9	78.8			5	2894	GA	9	8.02
4	7350	FR	9	80.4			1	2976	GA	9	3.54
4	2696	FR	9	85			6	3396	C	9	6.76
5	9013	GA	9	83.2			2	3419	FR	9	4.79
5	2894	GA	9	73.8			1	3720	GA	9	8.87
6	3396	C	9	91.6			8	4019	FR	9	10.24
6	1924	C	9	80.2			2	4140	FR	9	8.66
7	1834	C	9	91.8			4	7350	FR	9	11.78
7	9279	C	9	94.6			3	8098	C	9	4.32
8	4019	FR	9	81.6			9	8166	GA	9	9.47
8	8395	FR	9	86			8	8395	FR	9	9.44
9	8166	GA	9	82.4			5	9013	GA	9	6.03
9	2719	GA	9	90			7	9279	C	9	5.99
1	3720	GA	13	70.4			7	1834	C	13	3.05
1	2976	GA	13	70.8			6	1924	C	13	1.33
2	4140	FR	13	66			3	2358	C	13	1.76
2	3419	FR	13	76			4	2696	FR	13	2.01
3	2358	C	13	77.4			9	2719	GA	13	2.39
3	8098	C	13	78.6			5	2894	GA	13	3.17
4	7350	FR	13	78.8			1	2976	GA	13	1.49
4	2696	FR	13	86			6	3396	C	13	1.01
5	9013	GA	13	85.4			2	3419	FR	13	1.64
5	2894	GA	13	75.2			1	3720	GA	13	2.76
6	3396	C	13	92.2			8	4019	FR	13	1.88
6	1924	C	13	80.2			2	4140	FR	13	2.67
7	1834	C	13	92.2			4	7350	FR	13	2.02
7	9279	C	13	96			3	8098	C	13	1.79
8	4019	FR	13	82			9	8166	GA	13	2.6
8	8395	FR	13	86			8	8395	FR	13	2.53
9	8166	GA	13	85.6			5	9013	GA	13	3.02
9	2719	GA	13	87.6			7	9279	C	13	2.63

## Sheet: Exp II mRNA
Ovary mRNA												Hypothalamus mRNA
			Genes												Genes
ID	Pen	Treat	Cyp-19	Star	GHS-R	GHRL	Beta 2 microglobulin	Ciclophilin A	GAPDH			ID	Pen	Treat	KISS1	KISS1R	GnRH	ESR2	NPY	Y1 NPYR	Y2 NPYR	AGRP	POMC	CART	MCR3	MCR4	GHRH	Gh Receptor	Beta 2 microglobulin	Ciclophilin A	GAPDH	PGK1
2976	1	GA	88.09	45.12	8.59	4.3	1770.39	511.35	747.69			1834	7	C	242.86	6.19	49.50	47.95	348.82	224.30	79.66	32.48	326.39	655.88	29.39	10.05	69.61	136.13	5475.22	7225.53	18599.83	2246.86
3720	1	GA	29.19	36.49	1.62	1	1737.71	377.06	1033.06			1924	6	C	281.78	11.45	43.53	73.31	404.35	191.29	85.91	45.82	563.57	961.05	40.09	16.04	71.02	134.02	4770.86	7602.45	19215.18	2372.26
9013	5	GA	49.4	373.54	1	1	591.94	656.08	1742.9			2696	4	FR	308.09	19.98	30.49	46.27	337.53	187.17	64.14	19.98	441.63	602.51	26.29	13.67	114.61	111.46	4395.27	7487.73	19791.33	2538.32
2894	5	GA	2.83	141.55	1	1	2349.8	338.31	851.45			2719	9	GA	235.92	13.48	31.78	36.59	424.65	208.96	93.40	31.78	422.73	712.57	26.96	4.81	151.18	102.07	5575.39	7130.53	17484.98	2378.45
2719	9	GA	2.05	19.5	3.08	4.11	1864.72	382.8	948.27			2894	5	GA	266.85	17.85	51.68	54.50	515.86	216.11	74.23	62.96	449.14	538.41	31.95	12.22	74.23	120.27	6020.21	6825.47	17879.28	2250.41
8166	9	GA	1.96	21.59	7.85	5.89	1979.94	351.25	973.29			3396	6	C	296.00	12.18	8.53	36.54	372.74	253.37	91.36	18.27	417.81	585.92	25.58	10.96	90.14	119.38	6362.23	6944.50	17248.56	2169.47
2358	3	C	2.09	212.03	1.39	1.39	2602.73	341.33	761.91			4019	8	FR	360.63	11.91	95.28	53.60	867.49	226.96	96.61	144.25	567.08	967.40	33.08	7.28	131.02	144.91	6495.89	7086.79	17783.80	2019.50
8098	3	C	2	87.91	2.66	1	2416.09	374.27	748.54			7350	4	FR	228.83	16.69	98.92	59.59	551.80	261.00	95.34	50.06	554.19	1072.62	45.29	15.49	160.89	131.10	6683.61	7399.89	17508.73	1909.26
1924	6	C	15.1	9.85	1	1.31	1205.93	532.39	1054.28			8166	9	GA	347.46	14.02	85.84	50.22	237.68	237.68	82.34	19.85	546.59	670.40	26.86	9.34	136.06	130.81	5582.16	6861.64	18637.37	2316.02
3396	6	C	5.63	21.94	2.25	1	1468.21	540.6	852.8			8395	8	FR	323.62	17.22	38.03	58.84	478.61	219.57	73.91	119.11	315.01	407.57	45.92	10.05	75.34	134.90	5190.09	7074.39	19368.30	2324.88
1834	7	C	1.74	16.51	1.74	2.61	1590.2	516.16	824.65			9013	5	GA	321.99	14.64	6.16	30.81	355.88	230.32	65.48	49.30	706.38	820.38	29.27	8.47	155.60	165.62	7043.74	6278.82	17258.09	2166.12
9279	7	C	7.77	22.6	1.41	1.41	1386.6	536.13	910.51			9279	7	C	378.87	12.34	48.13	44.43	350.48	187.58	77.75	22.21	320.86	614.58	30.85	8.64	65.41	99.96	4998.09	7966.08	18012.85	2305.29
2696	4	FR	3.34	11.13	3.34	1.11	1722.19	398.28	986.81			2358	3	C	235.02	11.42	22.85	57.12	393.33	200.74	68.55	17.95	579.38	843.78	32.64	9.79	60.39	101.19	5462.54	7799.66	17756.92	2185.34
4140	2	FR	7.5	22.49	3.75	5.62	2484.98	462.89	588.45			2976	1	GA	320.39	13.87	44.38	44.38	338.42	187.24	72.12	24.97	466.02	617.20	22.19	9.71	76.28	120.67	5976.45	7163.70	17369.03	2223.31
3419	2	FR	2.23	273.03	1	1.67	811.32	520.6	1602.55			3419	2	FR	215.88	11.30	41.42	42.67	363.99	184.50	86.60	46.44	572.34	838.43	23.85	10.04	57.74	135.55	4262.42	8061.70	19955.30	2411.10
7350	4	FR	2.19	19.67	3.28	1.09	1824	348.62	1064.45			3720	1	GA	316.70	9.90	28.45	35.88	400.82	195.46	82.89	38.35	466.39	534.43	13.61	18.56	123.71	133.61	5485.33	7760.38	18295.58	2122.88
4019	8	FR	3.53	476.77	3.53	1.77	1705.78	444.99	891.74			4140	2	FR	388.06	19.63	37.75	42.28	576.80	211.39	92.11	66.44	605.49	751.96	28.69	10.57	147.98	138.92	5781.63	7456.18	17849.23	2148.67
8395	8	FR	2.89	23.13	7.23	1.45	1295.21	445.23	1173.78			8098	3	C	379.73	12.40	27.90	37.20	282.09	226.29	72.85	37.20	554.87	1142.29	27.90	10.85	105.39	119.34	5999.73	7307.86	16618.22	2269.08
